# Supplementary material for: Pulmonary and Immune Dysfunction in Pediatric Long COVID: A Case Study Evaluating the Utility of ChatGPT-4 for Analyzing Scientific Articles
Source: J Clin Med. 2025 Aug 25;14(17):6011. doi: 10.3390/jcm14176011 (PMC12428973; doi:10.3390/jcm14176011)
Supplement: Supplementary file 1 [file jcm-14-06011-s001.zip]

Archive with 1 entries (1 files):
- jcm-3683644-supplementary.pdf
